# Supplementary material for: Selective depletion of radiolabeled HER2-specific antibody for contrast improvement during PET
Source: MAbs. 2021 Sep 30;13(1):1976705. doi: 10.1080/19420862.2021.1976705 (PMC8489906; doi:10.1080/19420862.2021.1976705)
Supplement: Supplemental Material [file KMAB_A_1976705_SM4837.zip]

Archive with 8 entries (7 files):
- Supplementary information/
- Supplementary information/supplementary data_082021_clean.docx
- Supplementary information/Supplementary Video SV1 PBS 6h.mpg
- Supplementary information/Supplementary Video SV2 HER2 6h.mpg
- Supplementary information/Supplementary Video SV3 MOG 6h.mpg
- Supplementary information/Supplementary Video SV4 PBS 20h.mpg
- Supplementary information/Supplementary Video SV5 HER2 20h.mpg
- Supplementary information/Supplementary Video SV6 MOG 20h.mpg
